# Supplementary material for: Prevalence and Demographic, Socioeconomic, and Behavioral Risk Factors of Self-Reported Symptoms of Sexually Transmitted Infections (STIs) among Ever-Married Women: Evidence from Nationally Representative Surveys in Bangladesh
Source: Int J Environ Res Public Health. 2022 Feb 8;19(3):1906. doi: 10.3390/ijerph19031906 (PMC8835257; doi:10.3390/ijerph19031906)
Supplement: Supplementary file 1 [file ijerph-19-01906-s001.zip]

Archive with 1 entries (1 files):
- ijerph-1579945-supplementary.pdf
